# Supplementary material for: Assessment of the Purity of IMM-H014 and Its Related Substances for the Treatment of Metabolic-Associated Fatty Liver Disease Using Quantitative Nuclear Magnetic Resonance Spectroscopy
Source: Int J Mol Sci. 2023 Dec 15;24(24):17508. doi: 10.3390/ijms242417508 (PMC10744271; doi:10.3390/ijms242417508)
Supplement: Supplementary file 1 [file ijms-24-17508-s001.zip]

Archive with 1 entries (1 files):
- ijms-2754646-supplementary.pdf
